# Supplementary material for: The Yin and Yang of Memory Consolidation: Hippocampal and Neocortical
Source: PLoS Biol. 2017 Jan 13;15(1):e2000531. doi: 10.1371/journal.pbio.2000531 (PMC5234779; doi:10.1371/journal.pbio.2000531)
Supplement: S1 Data — (XLSX) [file pbio.2000531.s024.xlsx]

## Sheet: F1b FS10 Escape Latencies
Base
Session 1					Session 2						Session 1					Session 2
1	2	3	4		1	2	3	4			1	2	3	4		1	2	3	4
30	13.5	7.5	20.5		20	7.5	8.5	6.5
40	13.5	7	5.5		63.5	15.5	7.5	4
56	6	3.5	21		29	14.5	16	4		Mean	40.3438	16.9531	12.5312	14.6719		33.9375	18.0938	8.42188	16.5
31.5	24	16	12.5		12	6.5	10.5	8.5		SEM	0.6181	0.297904	0.24339	0.384777		0.897875	0.556156	0.109706	0.642999
78.5	19.5	33	17		32.5	20	6	11
30	7	7.5	11		33	11	11.5	63
16.5	18	14	8		70	13.5	14	8.5
63	8.5	18.5	9		120	40	9.5	11.5
31	10	21	6		31.5	10	9.5	5
23	20.5	3.5	35.5		120	69	4.5	51
11	12	14.5	11.5		28.5	22.5	13	57
63	7.5	6.5	7.5		29.5	9	6.5	4
52.5	4.5	9	10.5		26.5	10	6.5	5.5
19	19	15.5	13.5		5.5	10.5	7.5	13.5
16	22.5	8.5	19		62	6.5	5	8
27.5	26	4.5	5		16	9.5	6.5	9.5
22	23.5	15	11.5		17	8	5	7.5
47	7	5.5	7		24.5	9	12.5	5
53.5	23	24	18.5		22.5	9	6.5	74.5
29.5	14.5	28	28.5		60	10	7.5	8.5
61	11	6	67		47.5	8.5	3.5	11.5
64.5	21	26.5	15		36.5	16.5	7	5.5
58.5	23	2.5	5		10.5	33	13.5	10
35.5	32.5	9.5	5		11	8.5	4	7
61.5	13.5	7.5	18		8.5	8.5	4	6.5
39	23.5	13.5	11.5		5.5	61.5	6	6
38.5	10.5	12	5		26.5	8	8.5	5.5
39	30.5	17.5	14		14.5	33.5	9.5	5
13.5	5.5	11.5	5		15.5	8	8	6.5
49.5	6.5	9	8		17	68	11	13.5
81	48	19	30		56	7	4.5	66.5
9	17	4	7.5		13.5	6.5	16	18.5
Pre E
Session 1					Session 2						Session 1					Session 2
1	2	3	4		1	2	3	4			1	2	3	4		1	2	3	4
108.5	19	13.5	20		17	16.5	4.5	36.5
15	32	68.5	20.5		62.5	5.5	6.5	14
60	17.5	16	27		15.5	30	36.5	9		Mean	43.0469	23.0469	18.5938	16.3438		39.4688	14.6406	15.5312	15.5312
78	26	6	22.5		39	11.5	14.5	6		SEM	0.855406	0.626326	0.515028	0.319021		0.69797	0.288445	0.497742	0.458214
42	45.5	8.5	7		65.5	10	9.5	15.5
80	11.5	20	12.5		54.5	19.5	17	12
5.5	39.5	67	12		26	14.5	14	20.5
20	18.5	11.5	13		20	18.5	11.5	13
25.5	10	7	49		55.5	9.5	30	44
50	24	7.5	10		16.5	9	17	7
40.5	11	38	13		72.5	11.5	4.5	10.5
66	9.5	22	9.5		57.5	9.5	8	12.5
80	7.5	43.5	14		62	13.5	6	5.5
26	16	14	16		33	14	8.5	9.5
15	11.5	19.5	8		73.5	19.5	10.5	6.5
77.5	47	45	21.5		25	21	22.5	42
22.5	12.5	8	15		24.5	11.5	8	3
52.5	15.5	13	8.5		7	14	10	6.5
17.5	25.5	15.5	15.5		16	9.5	8.5	16.5
31.5	8.5	6.5	12		65	13	7.5	35.5
81	53	9.5	13		18	5	6	7.5
41.5	10.5	15	25		35.5	9	10	9
63.5	58	7	33		10.5	5	5.5	10
22	14	10.5	44.5		21.5	12.5	13.5	10
17.5	18	11.5	15.5		27.5	14.5	11.5	10
9.5	9	9	8		73	34.5	11	10.5
16.5	10	8	7.5		15	8	7.5	5.5
32.5	10	7.5	6		31	50	53.5	13.5
43	12	8	11.5		56	21	15	9
66	21.5	26	15.5		57	7	16	7
67	11	9	6.5		31	10	9.5	8.5
4	102.5	23.5	10.5		79	10.5	83	71
Int
Session 1					Session 2						Session 1					Session 2
1	2	3	4		1	2	3	4			1	2	3	4		1	2	3	4
39.5	6.7	8.15	13.8		11.6	13.05	72.55	13.15
25.8	22.1	9.5	24.2		7.75	11.05	20.75	5.5
9.05	3.45	27	6.5		15.75	16.05	3.05	45.45		Mean	33.6391	20.8594	18.9891	17.3781		24.3844	15.5828	12.9187	13.3406
22.1	15.55	25.05	8		44.35	12.55	10.75	7.5		SEM	0.601871	0.530168	0.674404	0.71026		0.521123	0.407609	0.383397	0.343227
53	9.2	5.15	6.5		10.5	7.45	5.5	6.05
11.5	18.35	9.6	3.75		35.2	11.85	5.9	7.15
62.05	76.7	120	10.6		6.5	17.15	9.15	7.9
39.1	8.7	5.35	9.2		5	12.2	7.5	7.15
34.45	50.05	12.7	10.8		62.85	10.35	3.85	5.95
63.75	59.6	11.45	5.25		12.05	10.55	6.95	6.7
25.9	7.15	12.25	10.4		68.9	6.5	8.65	6.9
64.45	18.55	23.45	9.55		3.95	11.9	14.4	5.1
9.05	24.65	11.15	49.7		29.1	60.3	16.55	33.75
19.9	20.55	59.95	13		17.9	12.4	16.05	13.8
41.25	9.1	11.15	3.3		22.7	11.6	6.2	12.9
24.1	8.1	13.75	19.05		45.2	11.7	19.1	39.95
57	31	42	32.5		8.5	15.5	14	8
32.5	16	5.5	2.5		21	13.5	6	14.5
21.5	20.5	13.5	19		24.5	23.5	18	4
73	35	13	20		37	4.5	6	9
52	8	5.5	8.5		27.5	7.5	7.5	9
61.5	4.5	16	19		28	6.5	17.5	6
19	49.5	17.5	120		14.5	62	25	27.5
39.5	22.5	8	62.5		6.5	11	15	11
4	12.5	25	11		16	10	6	13.5
41.5	13.5	10	11		40	9	10	7.5
22.5	7.5	11	11		35.5	33	7	36.5
42	9.5	9.5	9		13	14	18	16
15	28	20.5	6		9	11	4	8
27	16	10.5	5.5		46.5	11	7.5	6
14.5	19.5	13.5	7.5		25.5	12	11	8
9	15.5	21	7.5		28	18	14	17.5

## Sheet: F2 FS8 FS9 FS11 Zone Analysis
exp	sequence	sleep	n+sd/sd				sleep	n+sd/sd				sleep	n+sd/sd
Int	1	8.581	22.942		Mean					SEM
Int	1	28.196	16.287			Int	21.9849	17.0754			Int	0.29255	0.233671
Int	2	31.349	14.886			Base	17.3995	21.9558			Base	0.254432	0.364299
Int	2	21.541	16.287			Pre-E	21.1853	20.0525			Pre-E	0.287163	0.249393
Int	1	17.688	22.592			IntSD	19.4339	20.1345			IntSD	0.264222	0.248188
Int	1	29.597	18.389			BaseSD	19.2097	19.3903			BaseSD	0.21432	0.15099
Int	2	24.168	14.536
Int	2	18.039	21.716
Int	2	25.394	16.813
Int	2	37.303	12.084
Int	1	20.14	0
Int	1	21.716	12.259
Int	2	10.158	34.326
Int	2	43.608	13.485
Int	1	13.485	21.016
Int	1	30.123	14.011
Int	1	3.853	15.412
Int	1	14.361	27.846
Int	2	20.315	17.338
Int	2	20.315	15.236
Int	1	34.151	6.655
Int	1	24.518	24.869
Int	2	23.643	11.909
Int	2	15.412	18.389
Int	2	16.112	11.559
Int	2	27.671	22.417
Int	1	12.084	31.349
Int	1	22.417	11.208
Int	2	28.021	14.361
Int	1	15.587	12.084
Base	1	22.942	7.531
Base	1	12.609	19.089
Base	2	6.655	33.275
Base	2	16.462	12.084
Base	1	12.259	26.27
Base	2	12.96	24.869
Base	2	30.123	25.394
Base	2	11.734	30.648
Base	2	9.982	22.942
Base	1	21.541	34.676
Base	2	22.417	16.287
Base	2	17.338	9.807
Base	1	16.112	18.039
Base	1	22.5	17.5
Base	1	12.785	47.11
Base	1	14.186	17.163
Base	2	26.445	6.83
Base	2	22.767	15.061
Base	1	8.932	35.377
Base	2	31.173	7.18
Base	2	8.757	19.44
Base	2	13.66	23.993
Base	1	26.62	24.518
Base	1	16.462	13.485
Base	2	8.757	33.8
Base	1	22.067	25.744
Base	1	21.541	24.694
PreE	1	3.503	20.14
PreE	1	25.919	20.49
PreE	2	13.31	23.468
PreE	2	20.14	13.66
PreE	1	45.709	9.632
PreE	1	17.688	31.699
PreE	2	21.891	27.671
PreE	2	29.772	6.655
PreE	2	23.818	29.247
PreE	2	12.96	30.123
PreE	1	21.016	9.282
PreE	1	19.264	15.061
PreE	2	29.422	21.366
PreE	2	18.914	21.716
PreE	1	27.32	19.79
PreE	1	19.089	15.061
PreE	1	16.637	29.247
PreE	1	23.292	21.716
PreE	2	40.981	9.632
PreE	2	14.361	17.338
PreE	1	11.384	19.089
PreE	1	24.869	16.988
PreE	2	18.564	18.564
PreE	2	19.089	26.795
PreE	2	20.14	13.835
PreE	2	30.648	26.795
PreE	1	14.711	35.377
PreE	1	12.434	13.31
PreE	2	9.457	28.897
PreE	2	21.191	14.186
PreE	1	35.552	7.18
PreE	1	14.886	27.671
IntSD	1	5.954	34.851
IntSD	1	22.242	18.739
IntSD	2	21.716	8.757
IntSD	2	13.485	19.79
IntSD	1	18.914	17.688
IntSD	1	23.993	20.841
IntSD	2	26.445	12.434
IntSD	2	23.818	23.643
IntSD	2	16.637	12.785
IntSD	2	26.795	13.135
IntSD	1	16.287	17.863
IntSD	1	22.067	18.564
IntSD	2	29.597	9.982
IntSD	2	15.061	10.508
IntSD	1	17.338	23.643
IntSD	1	12.084	18.039
IntSD	1	16.462	14.361
IntSD	1	18.564	30.998
IntSD	2	29.947	23.818
IntSD	2	26.445	4.729
IntSD	1	29.422	20.49
IntSD	1	24.694	23.993
IntSD	2	7.706	24.694
IntSD	2	10.858	17.338
IntSD	2	17.513	22.592
IntSD	2	12.785	29.072
IntSD	1	14.186	33.8
IntSD	1	7.356	30.998
IntSD	2	38.704	17.163
IntSD	2	4.904	32.925
IntSD	1	30.473	15.937
BaseSD	1	16.813	25.744
BaseSD	1	6.83	15.236
BaseSD	2	19.089	18.214
BaseSD	2	11.559	17.338
BaseSD	1	21.716	16.988
BaseSD	1	24.694	10.333
BaseSD	2	19.089	24.343
BaseSD	2	27.496	22.242
BaseSD	2	21.191	13.135
BaseSD	2	15.587	25.919
BaseSD	1	8.406	17.163
BaseSD	1	25.219	12.609
BaseSD	2	14.711	24.168
BaseSD	2	12.785	17.163
BaseSD	1	7.881	22.067
BaseSD	1	17.338	20.841
BaseSD	1	32.049	18.214
BaseSD	1	28.897	29.772
BaseSD	2	16.637	15.937
BaseSD	2	17.338	15.061
BaseSD	1	18.389	25.219
BaseSD	1	21.716	16.813
BaseSD	2	23.818	14.536
BaseSD	2	14.886	15.937
BaseSD	2	8.581	24.168
BaseSD	2	19.79	18.914
BaseSD	1	23.818	14.886
BaseSD	1	20.49	19.79
BaseSD	2	21.366	15.762
BaseSD	2	36.953	22.942
BaseSD	1	20.14	20.49
BaseSD	1	19.44	28.546

## Sheet: F3 Consolidation qPCR
	group	harc	hcfos	hzif	pfcarc	pfccfos	pfczif
	Sleep	-78.19	-120.84	-55.71	-247.69	-134.6	-137.76
	Sleep	45.22	-16.86	-22.01	33.33	7.51	-31.04
	Sleep	-136.64	-103.08	-79.41	93.72	60.19	53.65
	Sleep	-18.92	12.89	-50.38	14.76	81.41	36.51
	Sleep	73.87	54.08	17.28	271.31	200.95	186.69
	N+SD	-147.94	-73.34	-169.29	-83.52	-23.99	-51.45
	N+SD	-19.03	-50.44	-4.43	-8.29	5.09	35.42
	N+SD	193.57	234.09	170.25	-276.06	-177.56	-283.2
	N+SD	70.1	18.1	24.92	-111.98	-84.02	-191.39
	N+SD	5.1	-17.32	12.34	-1.33	-21.57	-8.76
	Enc	31.05	168.27	37.94	52.45	123.67	23.65
	Enc	18.79	27.48	23.95	331.91	314.41	224.16
	Enc	68.86	213.19	64.85	-16.92	30.33	-11.99
	Enc	63.29	154.36	42.22	-8.08	74.17	-21.11
	Enc	146.09	181.62	92.12	27.34	78.8	5.68
Mean	Sleep	-22.932	-34.762	-38.046	33.086	43.092	21.61
	N+SD	20.36	22.218	6.758	-96.236	-60.41	-99.876
	Enc	65.616	148.984	52.216	77.34	124.276	44.078
SEM	Sleep	17.3247	15.0203	7.41164	37.3628	24.3968	23.8056
	N+SD	25.017	24.674	24.1265	22.2459	14.6311	26.6336
	Enc	9.93956	14.2659	5.34288	29.0012	22.2611	20.4241

## Sheet: F4 Condition qPCR
	condition	time	cFosH	ArcH	ZifH	cFosP	ArcP	ZifP
	Sleep	2h	-74.14	-117.7	-61.62	-70.76	-58.8	-11.03
	Sleep	2h	68.76	-0.1	32.02	-60.62	-212.34	-50.97
	Sleep	2h	-10.18	-25.79	-5.38	-45.48	-151.24	-81.81
	Sleep	2h	-87.12	-102.66	-27.39	-60.37	-67.18	15.85
	Sleep	2h	41.05	23.06	54.71	-72.52	-170.02	-23.63
	Sleep	4h	-20.28	-71.46	-76.47	-137.09	-191.09	-170.72
	Sleep	4h	51.74	15.91	19.14	-171.84	-326.17	-141.36
	Sleep	4h	-190.86	-136.88	-70.39	-816.87	-1459.88	-504.89
	Sleep	4h	-37.97	54.5	58.33	-362.22	-597.99	-233.27
	Sleep	4h	-241.86	-286.96	-82.63	-300.81	-317.86	-41.09
	Sleep	6h	-136.46	-121.39	-69.58	-997.53	-1343.46	-455.78
	Sleep	6h	-42.28	-58.71	-22.37	-792.97	-1682.71	-568.49
	Sleep	6h	-121.18	-30.62	-17.1	-710.14	-881.28	-437.48
	Sleep	6h	-34.79	33.87	34.67	-1010.28	-1646.5	-693.5
	Sleep	6h	-125.3	-169.16	-41.6	-251.95	-298.46	-66.34
	N+SD	2h	109.6	84.31	103.16	409.26	403.19	320.93
	N+SD	2h	315.28	615.39	327.81	16.21	28.26	-21.05
	N+SD	2h	-21.45	-12.84	-18.33	24.41	43.43	-13.38
	N+SD	2h	175.21	90.84	64.16	10.43	12.12	-19.4
	N+SD	2h	126.85	100.78	90.58	60.54	57.69	13.45
	N+SD	4h	3.51	-10.66	-29.1	370.29	363.9	254.26
	N+SD	4h	59.24	39.19	42.99	48.17	108.38	30.12
	N+SD	4h	226.01	148.24	75.92	88.84	99.94	51.71
	N+SD	4h	167.65	175.92	141.38	24.73	64.73	6.94
	N+SD	4h	171.97	233.43	136.89	45.04	126.9	41.24
	N+SD	6h	44.17	35.16	32.04	215.06	222.03	176.11
	N+SD	6h	28.74	43.13	53.87	4.97	86.31	14.22
	N+SD	6h	247.73	165.9	245.8	2.24	44.47	-6.99
	N+SD	6h	156.56	159.14	90.69	72.26	97.36	25.66
	N+SD	6h	115.72	167.75	70.46	-18.78	0.8	-62.22
Mean	Sleep	2h	-12.326	-44.638	-1.532	-61.95	-131.916	-30.318
		4h	-87.846	-84.978	-30.404	-357.766	-578.598	-218.266
		6h	-92.002	-69.202	-23.196	-752.574	-1170.48	-444.318
	N+SD	2h	141.098	175.696	113.476	104.17	108.938	56.11
		4h	125.676	117.224	73.616	115.414	152.77	76.854
		6h	118.584	114.216	98.572	55.15	90.194	29.356
SEM	Sleep	2h	13.7272	12.5006	9.2644	2.15608	13.3529	7.50078
		4h	24.6717	27.075	12.9525	54.5258	102.903	34.9206
		6h	9.83977	15.7917	7.66583	61.6825	116.746	46.9634
	N+SD	2h	24.3146	50.0041	25.7633	34.3321	33.0733	29.7378
		4h	18.2511	20.0885	14.1737	28.8731	24.0328	20.1111
		6h	17.8153	13.7326	17.0157	19.1434	16.5919	17.7445

## Sheet: FS17 sleep and qPCR
time	ArcH	cFosH	ZifH	ArcP	cFosP	ZifP	No. of sleep periods	Total sleep time (s)	Average sleep period
2	-117.7	-74.1353	-61.6163	-58.8002	-70.7563	-11.0334	110	4223.37	38.3943
2	-0.103234	68.7555	32.0228	-212.339	-60.6195	-50.9684	65	4835.52	74.3926
2	-25.7939	-10.1809	-5.37627	-151.244	-45.4787	-81.8081	122	3626.94	29.729
2	-102.658	-87.1175	-27.3896	-67.1789	-60.3726	15.855	63	5978.32	94.894
2	23.062	41.0498	54.7097	-170.022	-72.5242	-23.6339	54	5334.25	98.7824
4	-71.4633	-20.2752	-76.4684	-191.092	-137.09	-170.725	255	9673.07	37.9336
4	15.9126	51.744	19.1397	-326.175	-171.839	-141.36	175	13582.9	77.6168
4	-136.883	-190.858	-70.3918	-1459.88	-816.872	-504.893	130	11905.8	91.5834
4	54.5043	-37.9691	58.3284	-597.993	-362.223	-233.269	135	14033.1	103.949
4	-286.957	-241.865	-82.6334	-317.86	-300.813	-41.0918	159	11402	71.7106
6	-121.391	-136.456	-69.5794	-1343.46	-997.533	-455.782	280	16828.7	60.1023
6	-58.7096	-42.2833	-22.3665	-1682.71	-792.967	-568.491	171	20959.2	122.569
6	-30.6211	-121.176	-17.0988	-881.284	-710.137	-437.48	251	16716.5	66.5996
6	33.8713	-34.7927	34.6692	-1646.5	-1010.28	-693.5	520	19239.5	36.9991
6	-169.164	-125.297	-41.6042	-298.465	-251.951	-66.342	180	17651	98.0613
Mean	-66.2729	-64.0571	-18.377	-627	-390.764	-230.968	178	11732.7	73.5544
SEM	6.12058	5.89617	3.26086	40.449	24.4223	15.714	7.81395	392.035	1.89868

## Sheet: FS13 cluster
exp_P_P	cluster_P_P	p_p	exp_P_C	cluster_P_C	p_c
Base	1	25.71	Bse	1	40.6
Base	1	18.97	Bse	1	50.28
Base	1	21.19	Bse	1	32.58
Base	1	11.05	Bse	1	45.87
Base	1	33.54	Bse	1	30.03
Base	1	30	Bse	1	49.38
Base	1	21.54	Bse	1	22.81
Base	1	27.2	Bse	1	19.1
Base	1	44.1	Bse	1	33.74
Base	1	57.71	Bse	1	27.45
Base	1	29.41	Bse	1	39.11
Base	1	31.95	Bse	1	24.78
Base	1	45.61	Bse	1	8.66
Base	1	73.25	Bse	1	14.63
Base	1	42.43	Bse	1	48.45
Base	1	50.61	Bse	1	19.9
Base	1	68.12	Bse	1	38.97
Base	1	48.27	Bse	1	38.87
Base	1	52	Bse	1	26.06
Base	1	56.92	Bse	1	19.29
Base	1	61.77	Bse	1	16.34
Base	1	76.38	Bse	1	22.76
Base	1	73.41	Bse	1	42.85
Base	1	68.36	Bse	1	33.1
Base	1	71.84	Bse	1	30.44
Base	1	73.16	Bse	1	31.39
Base	1	85.96	Bse	1	33.73
Base	1	83.57	Bse	1	46.45
Base	1	25.71	Bse	1	42.99
Base	1	43	Bse	2	40.44
Base	1	5.1	Bse	2	43.05
Base	1	26.48	Bse	2	39.7
Base	1	10.3	Bse	2	28.21
Base	1	50.45	Bse	2	27.86
Base	1	35.85	Bse	2	25.24
Base	1	18.36	Bse	2	37.37
Base	1	64.56	Bse	2	19.11
Base	1	78.85	Bse	2	22.16
Base	1	27.2	Bse	2	35.7
Base	1	43.27	Bse	2	29.57
Base	1	60.9	Bse	2	33.9
Base	1	93.05	Bse	2	13.8
Base	1	40.71	Bse	2	31.48
Base	1	38	Bse	2	19.48
Base	1	85.87	Bse	2	17.81
Base	1	43.32	Bse	2	26.78
Base	1	52.35	Bse	2	23.47
Base	1	64.44	Bse	2	28.19
Base	1	73	Bse	2	42.07
Base	1	92.11	Bse	2	61.78
Base	1	82.13	Bse	2	59.34
Base	1	69.77	PreE	2	38.57
Base	1	77.42	PreE	2	28.04
Base	1	76.16	PreE	2	18.38
Base	1	96.18	PreE	2	15.78
Base	1	90.6	PreE	2	11.74
Base	1	18.97	PreE	2	7.83
Base	1	43	PreE	2	1.75
Base	1	38.01	PreE	2	16.58
Base	1	17.72	PreE	2	26.52
Base	1	48.84	PreE	2	23.21
Base	1	13.42	PreE	2	31.88
Base	1	17.2	PreE	1	42.47
Base	1	37.58	PreE	1	39.8
Base	1	26.17	PreE	1	34.11
Base	1	39.12	PreE	1	17.46
Base	1	34.83	PreE	1	23.68
Base	1	25	PreE	1	8.06
Base	1	31.62	PreE	1	11.41
Base	1	55	PreE	1	13.26
Base	1	43.27	PreE	1	25.07
Base	1	57.38	PreE	1	20.66
Base	1	50.99	PreE	1	42.27
Base	1	50.22	PreE	1	50.2
Base	1	49.4
Base	1	48
Base	1	49.48
Base	1	60.22
Base	1	62.17
Base	1	62.97
Base	1	63.03
Base	1	66.19
Base	1	73.05
Base	1	72.99
Base	1	21.19
Base	1	5.1
Base	1	38.01
Base	1	21.38
Base	1	12.81
Base	1	45.35
Base	1	30.87
Base	1	15.52
Base	1	59.48
Base	1	73.76
Base	1	23.71
Base	1	38.6
Base	1	56.08
Base	1	88.02
Base	1	37.7
Base	1	37.34
Base	1	80.95
Base	1	41
Base	1	49.24
Base	1	60.44
Base	1	68.62
Base	1	87.37
Base	1	78.1
Base	1	66.71
Base	1	73.78
Base	1	72.9
Base	1	92.02
Base	1	86.84
Base	1	11.05
Base	1	26.48
Base	1	17.72
Base	1	21.38
Base	1	31.26
Base	1	24.04
Base	1	11.4
Base	1	20.25
Base	1	38.28
Base	1	52.5
Base	1	19.72
Base	1	21.47
Base	1	36.8
Base	1	67.12
Base	1	31.78
Base	1	42.01
Base	1	60.75
Base	1	37.95
Base	1	41.01
Base	1	46.24
Base	1	51.87
Base	1	68.12
Base	1	63.06
Base	1	57.31
Base	1	61.03
Base	1	62.17
Base	1	76.01
Base	1	73.01
Base	1	33.54
Base	1	10.3
Base	1	48.84
Base	1	12.81
Base	1	31.26
Base	1	54.08
Base	1	38.33
Base	1	15.65
Base	1	67.6
Base	1	81.88
Base	1	24.7
Base	1	43.66
Base	1	61.68
Base	1	95.08
Base	1	36.12
Base	1	29.43
Base	1	86.98
Base	1	37.22
Base	1	47.63
Base	1	61.85
Base	1	71.56
Base	1	92.14
Base	1	79.4
Base	1	64.64
Base	1	73.59
Base	1	71.4
Base	1	93.72
Base	1	87
Base	1	30
Base	1	50.45
Base	1	13.42
Base	1	45.35
Base	1	24.04
Base	1	54.08
Base	1	16.12
Base	1	40.2
Base	1	14.32
Base	1	28.46
Base	1	34.48
Base	1	17.69
Base	1	18.44
Base	1	43.42
Base	1	38.42
Base	1	55.47
Base	1	38.21
Base	1	45.45
Base	1	41.62
Base	1	36.5
Base	1	36.5
Base	1	47.01
Base	1	49.37
Base	1	52.81
Base	1	51.16
Base	1	55.11
Base	1	59.77
Base	1	60.3
Base	1	21.54
Base	1	35.85
Base	1	17.2
Base	1	30.87
Base	1	11.4
Base	1	38.33
Base	1	16.12
Base	1	24.08
Base	1	29.27
Base	1	43.57
Base	1	18.79
Base	1	10.44
Base	1	25.61
Base	1	57.25
Base	1	26.08
Base	1	40.8
Base	1	50.12
Base	1	33.02
Base	1	32.98
Base	1	35.44
Base	1	40.5
Base	1	57.01
Base	1	51.89
Base	1	48.01
Base	1	50.45
Base	1	52.24
Base	1	64.66
Base	1	62.03
Base	1	27.2
Base	1	18.36
Base	1	37.58
Base	1	15.52
Base	1	20.25
Base	1	15.65
Base	1	40.2
Base	1	24.08
Base	1	53.04
Base	1	67.19
Base	1	9.22
Base	1	28.16
Base	1	46.17
Base	1	79.83
Base	1	22.36
Base	1	23.77
Base	1	71.47
Base	1	25.5
Base	1	34
Base	1	46.69
Base	1	56.04
Base	1	76.49
Base	1	64.35
Base	1	51.43
Base	1	59.2
Base	1	57.8
Base	1	78.57
Base	1	72.47
Base	1	44.1
Base	1	64.56
Base	1	26.17
Base	1	59.48
Base	1	38.28
Base	1	67.6
Base	1	14.32
Base	1	29.27
Base	1	53.04
Base	1	14.32
Base	1	46.17
Base	1	26.68
Base	1	15
Base	1	29.15
Base	1	46.62
Base	1	65.15
Base	1	25
Base	1	53.23
Base	1	46.4
Base	1	35.51
Base	1	30.81
Base	1	34.89
Base	1	43.57
Base	1	53.25
Base	1	48.1
Base	1	53.67
Base	1	51.24
Base	1	54.45
Base	1	57.71
Base	1	78.85
Base	1	39.12
Base	1	73.76
Base	1	52.5
Base	1	81.88
Base	1	28.46
Base	1	43.57
Base	1	67.19
Base	1	14.32
Base	1	60.01
Base	1	40.11
Base	1	24.7
Base	1	16.28
Base	1	58.94
Base	1	77.88
Base	1	17.03
Base	1	65.15
Base	1	56.8
Base	1	42.64
Base	1	34.21
Base	1	28.07
Base	1	45.18
Base	1	60.14
Base	1	52.2
Base	1	58.9
Base	1	48.84
Base	1	55.15
Base	1	29.41
Base	1	27.2
Base	1	34.83
Base	1	23.71
Base	1	19.72
Base	1	24.7
Base	1	34.48
Base	1	18.79
Base	1	9.22
Base	1	46.17
Base	1	60.01
Base	1	20.1
Base	1	37.85
Base	1	71.85
Base	1	14.32
Base	1	22.63
Base	1	63.06
Base	1	19.1
Base	1	25.63
Base	1	37.48
Base	1	46.87
Base	1	67.62
Base	1	55.15
Base	1	43.08
Base	1	50.22
Base	1	49.19
Base	1	69.35
Base	1	63.41
Base	1	31.95
Base	1	43.27
Base	1	25
Base	1	38.6
Base	1	21.47
Base	1	43.66
Base	1	17.69
Base	1	10.44
Base	1	28.16
Base	1	26.68
Base	1	40.11
Base	1	20.1
Base	1	18.03
Base	1	51.79
Base	1	20.81
Base	1	38.63
Base	1	43.32
Base	1	27.8
Base	1	24.6
Base	1	25
Base	1	30.61
Base	1	48.88
Base	1	41.59
Base	1	38.21
Base	1	40.02
Base	1	42.05
Base	1	54.64
Base	1	51.62
Base	1	45.61
Base	1	60.9
Base	1	31.62
Base	1	56.08
Base	1	36.8
Base	1	61.68
Base	1	18.44
Base	1	25.61
Base	1	46.17
Base	1	15
Base	1	24.7
Base	1	37.85
Base	1	18.03
Base	1	34.13
Base	1	34.53
Base	1	53.6
Base	1	25.3
Base	1	40.52
Base	1	32.25
Base	1	20.59
Base	1	18.11
Base	1	31.4
Base	1	31.06
Base	1	38.28
Base	1	33.96
Base	1	39
Base	1	41.44
Base	1	42.05
Base	1	73.25
Base	1	93.05
Base	1	55
Base	1	88.02
Base	1	67.12
Base	1	95.08
Base	1	43.42
Base	1	57.25
Base	1	79.83
Base	1	29.15
Base	1	16.28
Base	1	71.85
Base	1	51.79
Base	1	34.13
Base	1	68.07
Base	1	87.14
Base	1	11.18
Base	1	73.44
Base	1	63.35
Base	1	46.49
Base	1	35.34
Base	1	18.36
Base	1	42.52
Base	1	62.18
Base	1	51.61
Base	1	59.08
Base	1	41.18
Base	1	50.45
Base	1	42.43
Base	1	40.71
Base	1	43.27
Base	1	37.7
Base	1	31.78
Base	1	36.12
Base	1	38.42
Base	1	26.08
Base	1	22.36
Base	1	46.62
Base	1	58.94
Base	1	14.32
Base	1	20.81
Base	1	34.53
Base	1	68.07
Base	1	19.1
Base	1	58.03
Base	1	7.07
Base	1	11.66
Base	1	26.83
Base	1	37.95
Base	1	60.42
Base	1	43.83
Base	1	29.07
Base	1	37.48
Base	1	35.51
Base	1	58.25
Base	1	50.91
Base	1	50.61
Base	1	38
Base	1	57.38
Base	1	37.34
Base	1	42.01
Base	1	29.43
Base	1	55.47
Base	1	40.8
Base	1	23.77
Base	1	65.15
Base	1	77.88
Base	1	22.63
Base	1	38.63
Base	1	53.6
Base	1	87.14
Base	1	19.1
Base	1	77
Base	1	14.32
Base	1	26.25
Base	1	44.15
Base	1	55.9
Base	1	78.77
Base	1	59.62
Base	1	40
Base	1	51.48
Base	1	47.2
Base	1	73.82
Base	1	64.66
Base	1	68.12
Base	1	85.87
Base	1	50.99
Base	1	80.95
Base	1	60.75
Base	1	86.98
Base	1	38.21
Base	1	50.12
Base	1	71.47
Base	1	25
Base	1	17.03
Base	1	63.06
Base	1	43.32
Base	1	25.3
Base	1	11.18
Base	1	58.03
Base	1	77
Base	1	63.07
Base	1	52.61
Base	1	35.44
Base	1	24.17
Base	1	11.05
Base	1	31.83
Base	1	51
Base	1	40.61
Base	1	48.01
Base	1	32.57
Base	1	40.5
Base	1	48.27
Base	1	43.32
Base	1	50.22
Base	1	41
Base	1	37.95
Base	1	37.22
Base	1	45.45
Base	1	33.02
Base	1	25.5
Base	1	53.23
Base	1	65.15
Base	1	19.1
Base	1	27.8
Base	1	40.52
Base	1	73.44
Base	1	7.07
Base	1	14.32
Base	1	63.07
Base	1	12.08
Base	1	29.83
Base	1	41.59
Base	1	64.5
Base	1	45.62
Base	1	27.66
Base	1	38.01
Base	1	34.66
Base	1	59.94
Base	1	51.4
Base	1	52
Base	1	52.35
Base	1	49.4
Base	1	49.24
Base	1	41.01
Base	1	47.63
Base	1	41.62
Base	1	32.98
Base	1	34
Base	1	46.4
Base	1	56.8
Base	1	25.63
Base	1	24.6
Base	1	32.25
Base	1	63.35
Base	1	11.66
Base	1	26.25
Base	1	52.61
Base	1	12.08
Base	1	18.11
Base	1	30.07
Base	1	53.08
Base	1	33.54
Base	1	17.46
Base	1	26.25
Base	1	23.85
Base	1	47.89
Base	1	39.7
Base	1	56.92
Base	1	64.44
Base	1	48
Base	1	60.44
Base	1	46.24
Base	1	61.85
Base	1	36.5
Base	1	35.44
Base	1	46.69
Base	1	35.51
Base	1	42.64
Base	1	37.48
Base	1	25
Base	1	20.59
Base	1	46.49
Base	1	26.83
Base	1	44.15
Base	1	35.44
Base	1	29.83
Base	1	18.11
Base	1	12
Base	1	35.01
Base	1	17.69
Base	1	17.8
Base	1	15.13
Base	1	18.68
Base	1	31.89
Base	1	26.83
Base	1	61.77
Base	1	73
Base	1	49.48
Base	1	68.62
Base	1	51.87
Base	1	71.56
Base	1	36.5
Base	1	40.5
Base	1	56.04
Base	1	30.81
Base	1	34.21
Base	1	46.87
Base	1	30.61
Base	1	18.11
Base	1	35.34
Base	1	37.95
Base	1	55.9
Base	1	24.17
Base	1	41.59
Base	1	30.07
Base	1	12
Base	1	23.02
Base	1	13
Base	1	26.93
Base	1	18.03
Base	1	24.76
Base	1	24.19
Base	1	24
Base	1	76.38
Base	1	92.11
Base	1	60.22
Base	1	87.37
Base	1	68.12
Base	1	92.14
Base	1	47.01
Base	1	57.01
Base	1	76.49
Base	1	34.89
Base	1	28.07
Base	1	67.62
Base	1	48.88
Base	1	31.4
Base	1	18.36
Base	1	60.42
Base	1	78.77
Base	1	11.05
Base	1	64.5
Base	1	53.08
Base	1	35.01
Base	1	23.02
Base	1	25.94
Base	1	47.8
Base	1	35.85
Base	1	43.46
Base	1	22.83
Base	1	32.53
Base	1	73.41
Base	1	82.13
Base	1	62.17
Base	1	78.1
Base	1	63.06
Base	1	79.4
Base	1	49.37
Base	1	51.89
Base	1	64.35
Base	1	43.57
Base	1	45.18
Base	1	55.15
Base	1	41.59
Base	1	31.06
Base	1	42.52
Base	1	43.83
Base	1	59.62
Base	1	31.83
Base	1	45.62
Base	1	33.54
Base	1	17.69
Base	1	13
Base	1	25.94
Base	1	23.02
Base	1	10.2
Base	1	17.72
Base	1	14.42
Base	1	11
Base	1	68.36
Base	1	69.77
Base	1	62.97
Base	1	66.71
Base	1	57.31
Base	1	64.64
Base	1	52.81
Base	1	48.01
Base	1	51.43
Base	1	53.25
Base	1	60.14
Base	1	43.08
Base	1	38.21
Base	1	38.28
Base	1	62.18
Base	1	29.07
Base	1	40
Base	1	51
Base	1	27.66
Base	1	17.46
Base	1	17.8
Base	1	26.93
Base	1	47.8
Base	1	23.02
Base	1	13.04
Base	1	7.21
Base	1	35.69
Base	1	25.08
Base	1	71.84
Base	1	77.42
Base	1	63.03
Base	1	73.78
Base	1	61.03
Base	1	73.59
Base	1	51.16
Base	1	50.45
Base	1	59.2
Base	1	48.1
Base	1	52.2
Base	1	50.22
Base	1	40.02
Base	1	33.96
Base	1	51.61
Base	1	37.48
Base	1	51.48
Base	1	40.61
Base	1	38.01
Base	1	26.25
Base	1	15.13
Base	1	18.03
Base	1	35.85
Base	1	10.2
Base	1	13.04
Base	1	7.62
Base	1	22.8
Base	1	13.45
Base	1	73.16
Base	1	76.16
Base	1	66.19
Base	1	72.9
Base	1	62.17
Base	1	71.4
Base	1	55.11
Base	1	52.24
Base	1	57.8
Base	1	53.67
Base	1	58.9
Base	1	49.19
Base	1	42.05
Base	1	39
Base	1	59.08
Base	1	35.51
Base	1	47.2
Base	1	48.01
Base	1	34.66
Base	1	23.85
Base	1	18.68
Base	1	24.76
Base	1	43.46
Base	1	17.72
Base	1	7.21
Base	1	7.62
Base	1	29.15
Base	1	18.03
Base	1	85.96
Base	1	96.18
Base	1	73.05
Base	1	92.02
Base	1	76.01
Base	1	93.72
Base	1	59.77
Base	1	64.66
Base	1	78.57
Base	1	51.24
Base	1	48.84
Base	1	69.35
Base	1	54.64
Base	1	41.44
Base	1	41.18
Base	1	58.25
Base	1	73.82
Base	1	32.57
Base	1	59.94
Base	1	47.89
Base	1	31.89
Base	1	24.19
Base	1	22.83
Base	1	14.42
Base	1	35.69
Base	1	22.8
Base	1	29.15
Base	1	12.37
Base	1	83.57
Base	1	90.6
Base	1	72.99
Base	1	86.84
Base	1	73.01
Base	1	87
Base	1	60.3
Base	1	62.03
Base	1	72.47
Base	1	54.45
Base	1	55.15
Base	1	63.41
Base	1	51.62
Base	1	42.05
Base	1	50.45
Base	1	50.91
Base	1	64.66
Base	1	40.5
Base	1	51.4
Base	1	39.7
Base	1	26.83
Base	1	24
Base	1	32.53
Base	1	11
Base	1	25.08
Base	1	13.45
Base	1	18.03
Base	1	12.37
Base	2	11.4
Base	2	17.2
Base	2	21.47
Base	2	16.28
Base	2	31.38
Base	2	49.4
Base	2	21.95
Base	2	24.19
Base	2	34.41
Base	2	37.16
Base	2	58.82
Base	2	45.61
Base	2	44.38
Base	2	56.04
Base	2	53.24
Base	2	65.86
Base	2	63.6
Base	2	68.54
Base	2	82.35
Base	2	101.98
Base	2	99.46
Base	2	11.4
Base	2	7.62
Base	2	30.81
Base	2	15.26
Base	2	40.16
Base	2	58.94
Base	2	27.2
Base	2	22.47
Base	2	26.57
Base	2	31.26
Base	2	66.65
Base	2	51.09
Base	2	38.47
Base	2	60.81
Base	2	52.5
Base	2	69.66
Base	2	64.85
Base	2	71.02
Base	2	84.91
Base	2	104.62
Base	2	100.09
Base	2	17.2
Base	2	7.62
Base	2	33
Base	2	12.53
Base	2	41.44
Base	2	60.53
Base	2	26.57
Base	2	17.8
Base	2	18.97
Base	2	24.02
Base	2	66.48
Base	2	49.4
Base	2	31.14
Base	2	58.41
Base	2	47.01
Base	2	66.47
Base	2	60.21
Base	2	67.01
Base	2	80.8
Base	2	100.44
Base	2	94.85
Base	2	21.47
Base	2	30.81
Base	2	33
Base	2	22.8
Base	2	10
Base	2	28.16
Base	2	12.04
Base	2	26.08
Base	2	42.95
Base	2	41.62
Base	2	37.64
Base	2	27.51
Base	2	47.51
Base	2	38.28
Base	2	45.22
Base	2	49.04
Base	2	51.01
Base	2	53.6
Base	2	66.71
Base	2	85.73
Base	2	86.28
Base	2	16.28
Base	2	15.26
Base	2	12.53
Base	2	22.8
Base	2	30
Base	2	49.04
Base	2	14.32
Base	2	8
Base	2	20.81
Base	2	21.63
Base	2	54.08
Base	2	36.89
Base	2	28.65
Base	2	46.1
Base	2	37.85
Base	2	54.56
Base	2	49.66
Base	2	55.76
Base	2	69.64
Base	2	89.36
Base	2	85.09
Base	2	31.38
Base	2	40.16
Base	2	41.44
Base	2	10
Base	2	30
Base	2	19.1
Base	2	16.28
Base	2	31.05
Base	2	48.51
Base	2	45.69
Base	2	27.66
Base	2	20.02
Base	2	50.61
Base	2	30.41
Base	2	43.05
Base	2	41.44
Base	2	45.89
Base	2	47
Base	2	59.41
Base	2	77.88
Base	2	80.01
Base	2	49.4
Base	2	58.94
Base	2	60.53
Base	2	28.16
Base	2	49.04
Base	2	19.1
Base	2	35.01
Base	2	49.37
Base	2	66.75
Base	2	63.06
Base	2	16.12
Base	2	25.46
Base	2	67.07
Base	2	31.3
Base	2	53.91
Base	2	41.11
Base	2	51.31
Base	2	48.85
Base	2	58.25
Base	2	74.03
Base	2	80.52
Base	2	21.95
Base	2	27.2
Base	2	26.57
Base	2	12.04
Base	2	14.32
Base	2	16.28
Base	2	35.01
Base	2	14.87
Base	2	32.28
Base	2	30.02
Base	2	39.92
Base	2	24.04
Base	2	35.61
Base	2	34.21
Base	2	34.53
Base	2	43.91
Base	2	42.58
Base	2	46.82
Base	2	60.54
Base	2	80.11
Base	2	78.45
Base	2	24.19
Base	2	22.47
Base	2	17.8
Base	2	26.08
Base	2	8
Base	2	31.05
Base	2	49.37
Base	2	14.87
Base	2	17.46
Base	2	15.62
Base	2	51.97
Base	2	33.24
Base	2	22.02
Base	2	41.34
Base	2	30.08
Base	2	48.84
Base	2	42.54
Base	2	49.2
Base	2	63.01
Base	2	82.66
Base	2	77.62
Base	2	34.41
Base	2	26.57
Base	2	18.97
Base	2	42.95
Base	2	20.81
Base	2	48.51
Base	2	66.75
Base	2	32.28
Base	2	17.46
Base	2	7.81
Base	2	68.26
Base	2	48.66
Base	2	13.34
Base	2	55.03
Base	2	35.36
Base	2	60.42
Base	2	50.33
Base	2	58.6
Base	2	71.59
Base	2	90.51
Base	2	82.1
Base	2	37.16
Base	2	31.26
Base	2	24.02
Base	2	41.62
Base	2	21.63
Base	2	45.69
Base	2	63.06
Base	2	30.02
Base	2	15.62
Base	2	7.81
Base	2	63
Base	2	43.05
Base	2	7.28
Base	2	48.51
Base	2	27.59
Base	2	53.23
Base	2	42.64
Base	2	51.04
Base	2	63.89
Base	2	82.73
Base	2	74.33
Base	2	58.82
Base	2	66.65
Base	2	66.48
Base	2	37.64
Base	2	54.08
Base	2	27.66
Base	2	16.12
Base	2	39.92
Base	2	51.97
Base	2	68.26
Base	2	63
Base	2	20.1
Base	2	65.38
Base	2	20
Base	2	47.01
Base	2	27.46
Base	2	40.36
Base	2	35.81
Base	2	43.32
Base	2	58.14
Base	2	65.79
Base	2	45.61
Base	2	51.09
Base	2	49.4
Base	2	27.51
Base	2	36.89
Base	2	20.02
Base	2	25.46
Base	2	24.04
Base	2	33.24
Base	2	48.66
Base	2	43.05
Base	2	20.1
Base	2	45.28
Base	2	10.77
Base	2	28.6
Base	2	21.59
Base	2	26.93
Base	2	27.02
Base	2	39.46
Base	2	58.24
Base	2	60.03
Base	2	44.38
Base	2	38.47
Base	2	31.14
Base	2	47.51
Base	2	28.65
Base	2	50.61
Base	2	67.07
Base	2	35.61
Base	2	22.02
Base	2	13.34
Base	2	7.28
Base	2	65.38
Base	2	45.28
Base	2	49.25
Base	2	25.06
Base	2	52.5
Base	2	40.31
Base	2	49.19
Base	2	61.29
Base	2	79.51
Base	2	69.81
Base	2	56.04
Base	2	60.81
Base	2	58.41
Base	2	38.28
Base	2	46.1
Base	2	30.41
Base	2	31.3
Base	2	34.21
Base	2	41.34
Base	2	55.03
Base	2	48.51
Base	2	20
Base	2	10.77
Base	2	49.25
Base	2	27.89
Base	2	11.05
Base	2	20.52
Base	2	17.72
Base	2	29.07
Base	2	47.54
Base	2	50.36
Base	2	53.24
Base	2	52.5
Base	2	47.01
Base	2	45.22
Base	2	37.85
Base	2	43.05
Base	2	53.91
Base	2	34.53
Base	2	30.08
Base	2	35.36
Base	2	27.59
Base	2	47.01
Base	2	28.6
Base	2	25.06
Base	2	27.89
Base	2	28.28
Base	2	15.26
Base	2	24.17
Base	2	36.4
Base	2	55.15
Base	2	47.85
Base	2	65.86
Base	2	69.66
Base	2	66.47
Base	2	49.04
Base	2	54.56
Base	2	41.44
Base	2	41.11
Base	2	43.91
Base	2	48.84
Base	2	60.42
Base	2	53.23
Base	2	27.46
Base	2	21.59
Base	2	52.5
Base	2	11.05
Base	2	28.28
Base	2	15.52
Base	2	8.49
Base	2	18.03
Base	2	36.69
Base	2	39.62
Base	2	63.6
Base	2	64.85
Base	2	60.21
Base	2	51.01
Base	2	49.66
Base	2	45.89
Base	2	51.31
Base	2	42.58
Base	2	42.54
Base	2	50.33
Base	2	42.64
Base	2	40.36
Base	2	26.93
Base	2	40.31
Base	2	20.52
Base	2	15.26
Base	2	15.52
Base	2	9.22
Base	2	21.26
Base	2	40.46
Base	2	35.9
Base	2	68.54
Base	2	71.02
Base	2	67.01
Base	2	53.6
Base	2	55.76
Base	2	47
Base	2	48.85
Base	2	46.82
Base	2	49.2
Base	2	58.6
Base	2	51.04
Base	2	35.81
Base	2	27.02
Base	2	49.19
Base	2	17.72
Base	2	24.17
Base	2	8.49
Base	2	9.22
Base	2	13.89
Base	2	33.62
Base	2	33.02
Base	2	82.35
Base	2	84.91
Base	2	80.8
Base	2	66.71
Base	2	69.64
Base	2	59.41
Base	2	58.25
Base	2	60.54
Base	2	63.01
Base	2	71.59
Base	2	63.89
Base	2	43.32
Base	2	39.46
Base	2	61.29
Base	2	29.07
Base	2	36.4
Base	2	18.03
Base	2	21.26
Base	2	13.89
Base	2	19.72
Base	2	22.47
Base	2	101.98
Base	2	104.62
Base	2	100.44
Base	2	85.73
Base	2	89.36
Base	2	77.88
Base	2	74.03
Base	2	80.11
Base	2	82.66
Base	2	90.51
Base	2	82.73
Base	2	58.14
Base	2	58.24
Base	2	79.51
Base	2	47.54
Base	2	55.15
Base	2	36.69
Base	2	40.46
Base	2	33.62
Base	2	19.72
Base	2	18.44
Base	2	99.46
Base	2	100.09
Base	2	94.85
Base	2	86.28
Base	2	85.09
Base	2	80.01
Base	2	80.52
Base	2	78.45
Base	2	77.62
Base	2	82.1
Base	2	74.33
Base	2	65.79
Base	2	60.03
Base	2	69.81
Base	2	50.36
Base	2	47.85
Base	2	39.62
Base	2	35.9
Base	2	33.02
Base	2	22.47
Base	2	18.44
PreE	2	10.82
PreE	2	23.26
PreE	2	36.4
PreE	2	28.84
PreE	2	43.6
PreE	2	39.62
PreE	2	55.15
PreE	2	65.07
PreE	2	59.36
PreE	2	69.81
PreE	2	10.82
PreE	2	15.03
PreE	2	28.28
PreE	2	18.03
PreE	2	33.62
PreE	2	29
PreE	2	44.6
PreE	2	54.56
PreE	2	48.55
PreE	2	59.03
PreE	2	23.26
PreE	2	15.03
PreE	2	13.34
PreE	2	14.87
PreE	2	21.26
PreE	2	19.92
PreE	2	34.13
PreE	2	43.6
PreE	2	41.48
PreE	2	50.09
PreE	2	36.4
PreE	2	28.28
PreE	2	13.34
PreE	2	21.1
PreE	2	13.04
PreE	2	17.46
PreE	2	26.48
PreE	2	34.54
PreE	2	37.05
PreE	2	42.95
PreE	2	28.84
PreE	2	18.03
PreE	2	14.87
PreE	2	21.1
PreE	2	19.1
PreE	2	12.08
PreE	2	27.46
PreE	2	37.44
PreE	2	30.53
PreE	2	41.11
PreE	2	43.6
PreE	2	33.62
PreE	2	21.26
PreE	2	13.04
PreE	2	19.1
PreE	2	8.54
PreE	2	13.6
PreE	2	22.47
PreE	2	24.19
PreE	2	30.08
PreE	2	39.62
PreE	2	29
PreE	2	19.92
PreE	2	17.46
PreE	2	12.08
PreE	2	8.54
PreE	2	15.62
PreE	2	25.61
PreE	2	21.59
PreE	2	30.53
PreE	2	55.15
PreE	2	44.6
PreE	2	34.13
PreE	2	26.48
PreE	2	27.46
PreE	2	13.6
PreE	2	15.62
PreE	2	10
PreE	2	13.04
PreE	2	16.49
PreE	2	65.07
PreE	2	54.56
PreE	2	43.6
PreE	2	34.54
PreE	2	37.44
PreE	2	22.47
PreE	2	25.61
PreE	2	10
PreE	2	15.81
PreE	2	10.77
PreE	2	59.36
PreE	2	48.55
PreE	2	41.48
PreE	2	37.05
PreE	2	30.53
PreE	2	24.19
PreE	2	21.59
PreE	2	13.04
PreE	2	15.81
PreE	2	12.08
PreE	2	69.81
PreE	2	59.03
PreE	2	50.09
PreE	2	42.95
PreE	2	41.11
PreE	2	30.08
PreE	2	30.53
PreE	2	16.49
PreE	2	10.77
PreE	2	12.08
PreE	1	17.46
PreE	1	12.73
PreE	1	30.36
PreE	1	34.99
PreE	1	35.01
PreE	1	47.8
PreE	1	55.04
PreE	1	63.89
PreE	1	63.13
PreE	1	83.74
PreE	1	92.54
PreE	1	17.46
PreE	1	25.08
PreE	1	23.09
PreE	1	23.09
PreE	1	31.76
PreE	1	48.6
PreE	1	50
PreE	1	64.35
PreE	1	59.46
PreE	1	81.94
PreE	1	88.89
PreE	1	12.73
PreE	1	25.08
PreE	1	26.91
PreE	1	34.21
PreE	1	27.86
PreE	1	37.22
PreE	1	47.3
PreE	1	52.95
PreE	1	54.23
PreE	1	73.44
PreE	1	83.01
PreE	1	30.36
PreE	1	23.09
PreE	1	26.91
PreE	1	9.06
PreE	1	10
PreE	1	27.8
PreE	1	26.93
PreE	1	42.52
PreE	1	36.4
PreE	1	59.03
PreE	1	65.8
PreE	1	34.99
PreE	1	23.09
PreE	1	34.21
PreE	1	9.06
PreE	1	17.72
PreE	1	34.89
PreE	1	29.68
PreE	1	48.27
PreE	1	39.66
PreE	1	62.68
PreE	1	68.03
PreE	1	35.01
PreE	1	31.76
PreE	1	27.86
PreE	1	10
PreE	1	17.72
PreE	1	17.8
PreE	1	20.02
PreE	1	32.8
PreE	1	28.44
PreE	1	50.33
PreE	1	58.05
PreE	1	47.8
PreE	1	48.6
PreE	1	37.22
PreE	1	27.8
PreE	1	34.89
PreE	1	17.8
PreE	1	17.49
PreE	1	16.16
PreE	1	19.24
PreE	1	36.22
PreE	1	46.1
PreE	1	55.04
PreE	1	50
PreE	1	47.3
PreE	1	26.93
PreE	1	29.68
PreE	1	20.02
PreE	1	17.49
PreE	1	21.84
PreE	1	10
PreE	1	33.02
PreE	1	38.9
PreE	1	63.89
PreE	1	64.35
PreE	1	52.95
PreE	1	42.52
PreE	1	48.27
PreE	1	32.8
PreE	1	16.16
PreE	1	21.84
PreE	1	15.13
PreE	1	21.1
PreE	1	32.28
PreE	1	63.13
PreE	1	59.46
PreE	1	54.23
PreE	1	36.4
PreE	1	39.66
PreE	1	28.44
PreE	1	19.24
PreE	1	10
PreE	1	15.13
PreE	1	23.02
PreE	1	29.61
PreE	1	83.74
PreE	1	81.94
PreE	1	73.44
PreE	1	59.03
PreE	1	62.68
PreE	1	50.33
PreE	1	36.22
PreE	1	33.02
PreE	1	21.1
PreE	1	23.02
PreE	1	12.21
PreE	1	92.54
PreE	1	88.89
PreE	1	83.01
PreE	1	65.8
PreE	1	68.03
PreE	1	58.05
PreE	1	46.1
PreE	1	38.9
PreE	1	32.28
PreE	1	29.61
PreE	1	12.21

## Sheet: FS15 retrieval IEG
S>N+SD									to HC
exp	cfosPFC	arcPFC	zifPFC	cfosHPC	arcHPC	zifHPC			Cond	exp	cfosPFC	arcPFC	zifPFC	cfosHPC	arcHPC	zifHPC
A	-176.54	-107.59	39.2	-10.18	-77.66	18.95			Sleep	A	-5	-37	71	95	79	92
A	-141.78	-132.21	-6.55	-23.99	-104.96	-265.49			Sleep	A	-124	-117	-35	57	-24	-96
A	-24.02	-32.12	33.46	-30.14	18.16	-7.2			Sleep	A	-48	-82	-87	12	43	12
A	61.43	163.18	163.24	9.5	-58.71	-78.14			Sleep	A	-17	-33	-194	237	166	7
A	-36.3	-13.53	93.63	-53.73	-112.58	-140.48			Sleep	A	-75	-134	-45	-24	-28	-134
A	21.05	-48.17	-43.09	50.07	-14.88	-23.35			Sleep	A	-16	-118	-25	49	-73	-258
A	-13.79	-18.9	117.87	467.45	90.22	176.05			Sleep	A	70	72	107	355	156	76
A	47.58	67.04	68.84	122.77	69.91	-6.84			Sleep	A	49	104	21	59	80	-99
A	101.62	53.66	85.09	5.43	23.69	45.54			Sleep	A	43	78	42	42	107	174
A	28.89	11.76	1.54	72.73	204.36	231.28			Sleep	A	62	96	179	185	344	421
A	21.24	40.8	32.69	-53.26	-66.05	-62.78			Sleep	A	55	56	47	141	196	212
A	18.75	16.6	86.08	3.01	29.83	-14.66			Sleep	A	105	238	380	66	118	98
A	-50.34	-14.42	-23.33	-4.55	25.32	-1.7			Sleep	A	-39	-41	-41	68	38	102
A	-8.18	16.63	11.69	6.35	20.2	23.76			Sleep	A	38	85	114	67	-581	67
A	-47.77	-43.11	-49.32	-6.66	-18.86	-2.77			Sleep	A	28	86	26	22	89	94
B	20.1	-21.48	14.98	25	-33.47	-17			Sleep	A	77	67	51	67	147	211
B	-2	12.83	-23.58	-27.54	-53.55	-89.82			Sleep	B	179	69	82	157	72	95
B	12.65	18	30.41	-24.52	-56.51	-48.8			Sleep	B	22	146	1	88	-45	-8
B	52.62	88.54	97.28	-2.83	-26.47	-47.43			Sleep	B	21	16	-21	46	9	3
B	242.98	181.85	70.43	-28.9	0.11	-23.5			Sleep	B	83	186	196	57	39	1
B	-40.21	6.66	-16.49	23.16	69.72	241.47			Sleep	B	17	59	-6	-127	-59	-113
B	-210.66	-50.4	5.1	-5.9	-50.71	-56.2			Sleep	B	-46	-11	75	7	-27	-83
B	-10.8	0.98	-8.1	-118.44	-249.72	-237.52			Sleep	B	-56	59	49	352	77	2
B	28.76	-4.21	5.49	55.48	48.36	54.48			Sleep	B	48	45	-30	-27	-21	-120
B	3.55	-58.53	4	34.05	13.28	8.52			Sleep	B	51	103	94	74	156	269
B	25.91	11.89	50.49	-40.78	29.89	38.39			Sleep	B	74	71	258	177	283	554
B	-71.85	-17.58	-30.22	-16.04	-12.94	27.41			Sleep	B	105	152	176	114	320	408
B	-20.09	30.82	-48.11	-25.4	-79.77	-125.24			Sleep	B	-8	194	209	66	115	254
B	-21.26	-15.64	-30.32	-113.65	-166.84	-117.7			Sleep	B	-27	5	-53	43	-14	47
B	-55.02	-33.84	-43.2	-17.99	-39.8	-48.95			Sleep	B	33	72	164	21	160	152
B	8.16	-1.54	36.01	-16.8	-18.52	-17.74			Sleep	B	-16	-6	-47	49	132	170
									Sleep	B	47	89	125	59	208	263
									N+SD	A	163	51	23	114	224	61
									N+SD	A	8	11	-26	90	75	85
									N+SD	A	-20	-37	-149	45	21	20
									N+SD	A	-89	-250	-674	211	325	113
									N+SD	A	-28	-108	-181	19	53	7
									N+SD	A	-41	-47	15	-1	-53	-192
									N+SD	A	95	105	-7	-26	35	-56
									N+SD	A	1	22	-40	-40	6	-86
									N+SD	A	-41	9	-30	35	67	89
									N+SD	A	26	77	175	65	46	58
									N+SD	A	28	11	11	270	392	408
									N+SD	A	73	192	159	62	68	127
									N+SD	A	8	-24	-15	74	12	106
									N+SD	A	44	62	121	4	92	1
									N+SD	A	38	59	13	15	58	57
									N+SD	A	162	139	126	77	194	221
									N+SD	B	133	100	58	107	138	127
									N+SD	B	24	117	25	140	26	78
									N+SD	B	9	-2	-57	82	71	52
									N+SD	B	20	53	50	62	76	49
									N+SD	B	-193	-77	-79	-83	-61	-74
									N+SD	B	-5	-19	103	-17	-110	-524
									N+SD	B	97	130	40	373	168	59
									N+SD	B	64	43	-20	69	190	55
									N+SD	B	17	128	84	12	77	140
									N+SD	B	69	172	244	108	240	503
									N+SD	B	62	129	83	180	221	267
									N+SD	B	58	246	302	92	143	178
									N+SD	B	-5	-26	-4	77	59	230
									N+SD	B	60	99	244	143	565	444
									N+SD	B	34	26	-3	75	224	302
									N+SD	B	36	93	66	87	264	329
